# Supplementary material for: Effects of differentially expressed microRNAs induced by rootstocks and silicon on improving chilling tolerance of cucumber seedlings (Cucumis sativus L.)
Source: BMC Genomics. 2023 May 10;24:250. doi: 10.1186/s12864-023-09337-x (PMC10173649; doi:10.1186/s12864-023-09337-x)
Supplement: Supplementary file 2 — Supplementary Material 2 [file 12864_2023_9337_MOESM2_ESM.xlsx]

## Sheet: Sheet1
Additional file 2: Table S2. Detailed information of screened known miRNAs identified from the CC, TC, TS, TH and TY libraries.
Family	Member	miRNA name	Sequence (5' to 3')	Size (nt)	Read count
					CC	TC	TS	TH	TY
miR171	5	miR171a-3p	UGAUUGAGCCGCGCCAAUAUC	21	272.667	275.667	378	706	745
		miR171b-3p	UUGAGCCGUGCCAAUAUCACG	21	60.3333	42	71	120.667	93
		miR171a	UGAUUGAGCCGUGCCAAUAUC	21	480	476.333	651.333	1141	1186
		miR171d	UUGAGCCGCGCCAAUAUCAC	20	6.33333	13	11	30.6667	26
		miR171e	UUGAGCCGCGUCAAUAUCUCU	21	14.3333	17.6667	32.6667	46	44
miR390	3	miR390a-3p	CGCUAUCCAUCCUGAGUUUCA	21	7.33333	8.33333	22.3333	32.6667	22.3333
		miR390a-5p	AAGCUCAGGAGGGAUAGCGCC	21	63.6667	41	119.667	80	84
		miR390b-3p	CGCUAUCCAUCCUGAGUUUUA	21	4.33333	7	20.6667	22.6667	15.6667
miR159	3	miR159a	UUUGGAUUGAAGGGAGCUCUA	21	232092	139048	203370	244607	261243
		miR159b-3p	UUUGGAUUGAAGGGAGCUCUU	21	31437	19537.3	30319.3	38728	33354
		miR159c	UUUGGAUUGAAGGGAGCUCCU	21	1545	1147	2391.67	2175	1973
miR168	3	miR168a-3p	CCCGCCUUGCAUCAACUGAAU	21	69.6667	107.667	113.333	221	221
		miR168a-5p	UCGCUUGGUGCAGGUCGGGAA	21	808.333	648.667	1113.67	1207	894.667
		miR168b	UCGCUUGGUGCAGGUCGGGAC	21	19.6667	11.6667	45.6667	40.3333	19.6667
miR319	3	miR319a	UUGGACUGAAGGGAGCUCCCU	21	1013	1329.33	1681.67	3216.67	1914.67
		miR319c	UUGGACUGAAGGGAGCUCCUU	21	112.667	131.333	156	485	273.667
		miR319c-3p	CUUGGACUGAAGGGAGCUCC	20	42	50.3333	80	153.333	80
miR396	3	miR396a-3p	GUUCAAUAAAGCUGUGGGAAG	21	515	487.667	390	530	668.333
		miR396a-5p	UUCCACAGCUUUCUUGAACUG	21	9809	11113.7	11074	18045	14995.3
		miR396b-5p	UUCCACAGCUUUCUUGAACUU	21	16615	15047	22211.3	24871.3	23896.7
miR398	3	miR398a-3p	UGUGUUCUCAGGUCACCCCUU	21	894.333	282.333	771.667	1392	5463.67
		miR398b-3p	UGUGUUCUCAGGUCACCCCUG	21	408	225.333	177	317	676
		miR398a	UAUGUUCUCAGGUCGCCCCUG	21	143.667	76.6667	63.6667	127.667	256
miR156/157	3	miR156a-5p	UGACAGAAGAGAGUGAGCAC	20	554.667	483	919	900.333	632.333
		miR157a-5p	UUGACAGAAGAUAGAGAGCAC	21	182	264.667	439.333	548.667	437.333
		miR157d	UGACAGAAGAUAGAGAGCAC	20	17	31.6667	33.6667	46.6667	45
miR165/166	3	miR165a-3p	UCGGACCAGGCUUCAUCCCCC	21	79	106.667	247	191.333	138.333
		miR166a-3p	UCGGACCAGGCUUCAUUCCCC	21	147267	207439	406129	328759	225960
		miR166c-3p	UCGGACCAGGCUUCAUUCCUC	21	1250.67	1171.33	2963.33	1942.67	1372.33
miR167	2	miR167a-5p	UGAAGCUGCCAGCAUGAUCUA	21	689	716.667	1316	1122	887
		miR167d	UGAAGCUGCCAGCAUGAUCUGG	22	35512.3	29085.3	41320.3	43358.7	38389.7
miR858	2	miR858a	UUUCGUUGUCUGUUCGACCUU	21	17	13	10.6667	24	14
		miR858b	UUCGUUGUCUGUUCGACCUUG	21	16	10.3333	10	19.6667	13.3333
miR160	1	miR160a-5p	UGCCUGGCUCCCUGUAUGCCA	21	269	182.333	470.333	466.333	359.667
miR162	1	miR162a-3p	UCGAUAAACCUCUGCAUCCAG	21	6551.67	5954	10952.3	8296.33	7023.67
miR164	1	miR164a	UGGAGAAGCAGGGCACGUGCA	21	54.6667	33.3333	31	49.6667	47
miR172	1	miR172a	AGAAUCUUGAUGAUGCUGCAU	21	41.3333	28	27.6667	90.6667	85
miR2111	1	miR2111a-5p	UAAUCUGCAUCCUGAGGUUUA	21	3.66667	3.33333	7	11	9.66667
miR393	1	miR393a-5p	UCCAAAGGGAUCGCAUUGAUCC	22	14.3333	11.6667	15	32.6667	26.6667
miR394	1	miR394a	UUGGCAUUCUGUCCACCUCC	20	458	462.333	738.333	996.667	970.667
miR395	1	miR395a	CUGAAGUGUUUGGGGGAACUC	21	22.3333	12.3333	27.3333	68	317.333
miR397	1	miR397a	UCAUUGAGUGCAGCGUUGAUG	21	84.6667	24.6667	32.3333	23.6667	99.6667
miR408	1	miR408-3p	AUGCACUGCCUCUUCCCUGGC	21	85898	33635.3	50383.3	44588.3	83769.7
miR8175	1	miR8175	GAUCCCCGGCAACGGCGCCA	20	75	39	66.6667	80	38
The miRNAs with read counts less than 10 in each library were removed.
