# Supplementary material for: Effects of differentially expressed microRNAs induced by rootstocks and silicon on improving chilling tolerance of cucumber seedlings (Cucumis sativus L.)
Source: BMC Genomics. 2023 May 10;24:250. doi: 10.1186/s12864-023-09337-x (PMC10173649; doi:10.1186/s12864-023-09337-x)
Supplement: Supplementary file 3 — Supplementary Material 3 [file 12864_2023_9337_MOESM3_ESM.xlsx]

## Sheet: Sheet1
Additional file 3: Table S3. Detailed information of candidate novel miRNA identiﬁed from the CC, TC, TS, TH and TY libraries.
miRNA	Location	MFE (kcal/mol)	Sequence of precursor	Length of precursor (nt)	Structure	Novel miRNA sequence	Arm	Size (nt)	Read count
									CC	TC	TS	TH	TY
novel-mir1	NC_026655.2:28485631..28485702:+	-28.1	UGGUCGUCCUGAAAACACAUGUAAUUACGUUGUUUACGUAGCAUUCAACAUGUGUUCUCAGGUCGCCCCUG	71	.((.((.(((((.(((((((((..((((((.....))))))......))))))))).))))).))))....	UGUGUUCUCAGGUCGCCCCUG	3`	21	412072	210731	177491	286758	604464
novel-mir102	NC_026659.2:23858821..23858927:-	-30.9	UCGGACAUCGGCGACUUGGAAACUAGAAAUUGAAACUUAGUGCAAAAUUCAUUCUGUUCUUGUGAAUUUGAGCUGUUCUUUAAUUUCCAAGUCCACCCAUGCCCGC	106	.(((.(((.((.((((((((((.((((....(((...((((...((((((((.........))))))))..))))))))))).))))))))))..)).))).))).	UUCCAAGUCCACCCAUGCCCGC	3`	22	2618.33	3373.67	3854	5699.33	4781.67
novel-mir103	NC_026659.2:7136733..7136955:+	-76.2	CUUCCUUCAGUCCACUCAUAGAGGGAUUCAAAGGAGUUGCUGAAGUAACUGCCGACUCAUUCACUCAAACACUCAGUAGAGCUCAAAAAGAAAUUAUCGGAGAGAAAGAAGAAAUAAAAUUGGUUCAAAGUAUAUUCUUUUCCUCUAUUGUGAUUGUGUGAAUGAAGCGGGAGAUAUUUUGCACUCUCUCUUUUUCUUUGCUUGGACUGAAGGGAGCUCCUC	222	((((((((((((((..((.(((((((......(((((.((.((((((.((.(((..((((((((.(((.(((..((((((((((...((....))....)))....((((((((((...((......)).))).))))))).)))))))))).))).))))))))..))).)).)))))))))))))...))))))).))..))))))))))))))......	UUGGACUGAAGGGAGCUCCUC	3`	21	468.333	658.667	717.667	1247.67	855.667
novel-mir104	NC_026655.2:18033277..18033364:-	-16.31	GUAUUGCCUUGAGAUGUCAUGAUAUCUUUAGAUGUUCUUCAAAUGAGAAAGAGAUGAAAGUUAGAGAUUAUCCCACUGGGCGUGCCA	87	((((.((((((.((((.......((((((((...(((.((............)).)))..)))))))))))).))..))))))))..	AUCCCACUGGGCGUGCCA	3`	18	19	13.3333	23.6667	19.6667	11
novel-mir105	NC_026661.2:19608482..19608546:-	-27.1	AAAAGGUCAGAGGUUCGAAUCUCCACUACUAAAAGUAGAGAUUCAAACCUAUGAUCUUUAGAUA	64	.((((((((.(((((.(((((((.(((......))).))))))).))))).)))))))).....	AAAAGGUCAGAGGUUCGAAUCUCC	5`	24	117.667	111.667	83.3333	104.667	180.667
novel-mir11	NC_026656.2:1504390..1504527:+	-47.5	UUCCACAGCUUUCUUGAACUUUCUUUGCUCUUCCCCCUCUUCUCAUGCUCAUUUGUAUGUAAAAUCUCUCUUAGAUUUUACCCAAAAUUUUAAAUUUAAAAAAAAAGACUUUGGAAGUUCAAGAAAGCUGUGGGAGA	137	(((((((((((((((((((((((...(.((((............((((......))))(((((((((.....))))))))).......................)))))...)))))))))))))))))))))))..	UUCAAGAAAGCUGUGGGAGA	3`	20	1512	1898.33	2502.33	2312.33	2249
novel-mir12	NC_026656.2:16973617..16973707:-	-31.1	UAUUGGUCCGGUUCACUCAGAUCAGUACCCAAAAUUAACUAGAGUUUAAUUUGAAGUUUAAAUUGAGUCUGAUUGAGCCGCGCCAAUAUC	90	(((((((.(((((((.((((((((((((...((((((((....).)))))))...))....))))).))))).))))))).)))))))..	UAUUGGUCCGGUUCACUCAGA	5`	21	1220	983	2202	1609.33	1540
novel-mir13	NC_026657.2:37711475..37711559:-	-31.4	UAUUGGCCCGGUUCACUCAGAUAAAUAUGGUAUUAGAUACGUAUUCAUCAUUUACGAUAUAUUUGAUUGAGCCGUGCCAAUAUC	84	(((((((.(((((((.(((((((..(((.(((...(((........)))...))).)))))))))).))))))).)))))))..	UAUUGGCCCGGUUCACUCAGA	5`	21	654.667	563.667	1285.67	1176.67	1083.33
novel-mir14	NC_026655.2:14487849..14487952:+	-35.35	UUCCACAGCUUUCUUGAACUUCUUCCCCAUUCACCACCAAAUUACAAUUAUCUCAAAUUGUAAUUUUUCAACAUACUUUGAAGCUCAAGAUAGCUGUGGGAAA	103	((((((((((.((((((.((((................(((((((((((......))))))))))).............)))).)))))).))))))))))..	UUCCACAGCUUUCUUGAACUU	5`	21	14	11.3333	23.6667	27.6667	28.6667
novel-mir18	NC_026659.2:31519233..31519523:-	-129.5	UUUACAACAUGAUCUAUCGGUGAUAGACUUUUAUCAUUGAUAAAUUUUGACAAUUUUUGCUAUAUUUGCAAACUUUUUAAAAUGUUUCUAUAUACUUAAUUAUUUUGAAUCUAAUUGCUAAAUUUGCGACUAUCUCAGGUCCAAACCAAUCUCAAUAGUUGUAAAUAUAGCAAUUAGAUUCAAAAUAAUUAAGAAUAUAACAACGUUUUAAACAAUUUGUAAAUAUAGUAAAAUUUGUCAAAGUCUAUCAAUAAUAUAAAUCUAGCAUUGGUAGACCAUGUUGUAAGGAU	290	(((((((((((.((((((((((.((((.((.(((.(((((((.((((((((((.((((((((((((((((((.(.(((((((((((..(((((.((((((((((((((((((((((((((.((((((((((((...((((........))))..)))))))))))).)))))))))))))))))))))))))).)))))..))))))))))).).)))))))))))))))))).)))))))))).))))))).))).)).)))).)))))))))).)))))))))))...	UUUACAACAUGAUCUAUCGGUGAU	5`	24	698	492.333	632	797	749.333
novel-mir2	NC_026656.2:1511810..1511954:-	-41.03	UUCCACGGCUUUCUUGAACUGCAUUUCAUUAUCUCUCGUUUUCUUCGAAUUAUAUCCUUUUACACAAUACAUAUAUAUAUAUAUAUAUACAUAUUCCUCUUCCUAUGUAUUUCAAUGGCUGCAGUUCAAUAAAGCUGUGGGAAG	144	((((((((((((.((((((((((..(((((.....(((.......))).................((((((((((((((....))))))..............))))))))..))))).)))))))))).))))))))))))..	UUCCACGGCUUUCUUGAACUG	5`	21	38046	48597	47463.3	50103.7	50636
novel-mir20	NC_026656.2:21424151..21424235:+	-39.7	UUGACAGAAGAGAGUGAGCACCCAGAGGCAGUUGCUAUAAAGUGUAUAUCAAUACUUUUGCGUGCUCACUUCUCUCUCUGUCAG	84	.((((((((((((((((((((.((((((..((((.((((.....)))).)))).)))))).)))))))).))))).))))))).	UUGACAGAAGAGAGUGAGCACC	5`	22	5.33333	9.33333	11	18	11.3333
novel-mir21	NC_026659.2:1357416..1357591:+	-75.87	AGAGCUUUCUUCAGUCCACUCAUGGGUGGCGGUAGGGUUUAAUUAGCUGCCGACUCAUUCAUUCAAAUAUUGAGUCCAAAAAUUUCAAAUCUCAAAUGGAUUCACUAAACGAUUGAAUGAUGCGGGAGACAAAUUGAAUCUUAAGCUUCCUGUACUUGGACUGAAGGGAGCUCCC	175	.(((((..((((((((((...(((((.(((..((((((((((((.(((.(((..(((((((.((...((.((((((((..................)))))))).))...)).)))))))..))).)).).)))))))))))).))).)))))...))))))))))..)))))..	CUUGGACUGAAGGGAGCUCCC	3`	21	37	74.6667	55.3333	180.667	132
novel-mir23	NC_026659.2:4041920..4042027:+	-35.5	UAGCCAAAAAUGACUUGCCUGCAACAGUUCAUGAAUAUGUUUGUGAAAUAACUUUCUUUAAUCUCAAGUAAUACGAGUUCCAAAUGCAGGCAUGUCAUUAUGGCUAA	107	((((((..((((((.((((((((....((((..((....))..))))..(((((...(((........)))...))))).....)))))))).)))))).)))))).	UAGCCAAAAAUGACUUGCCUGC	5`	22	3	1.33333	4.66667	494.333	632.333
novel-mir24	NC_026660.2:29703363..29703479:+	-36.13	GUGCGAGUCUCUAUUGGCAGAGAUUUAUUAUUAUCUCAAAGAAAAAUAAAAAAAUAUUUUUGUUUUUGCUUCUUUUUUCGAUCUUCUCCUUCUUCUGCCAAAAGAGACUUGCCCUG	116	..((((((((((.((((((((((.........(((..(((((((((((((((....)))))))))....))))))....)))........)).)))))))).))))))))))....	UGCCAAAAGAGACUUGCCCUG	3`	21	189.667	109.333	195	221	324.667
novel-mir26	NC_026655.2:18858458..18858577:+	-63.7	UGAAGAGAUUGUGAGUGGAACAUGAGCCAAGAAUGACUUGCCGGCCGACUUUCGACACCUGUCGUUCUCUGGUCGGCGCGGUCUUCUUCGGCUCUUGUUCCCUCUCAAUCUUUCUCAUG	119	(((((((((((.(((.((((((.((((((((((.(((((((((((((.....((((....)))).....))))))))).))))))))).))))).))))))))).)))))))).)))..	UGAAGAGAUUGUGAGUGGAACA	5`	22	11.3333	5	25.3333	212.333	127.667
novel-mir27	NC_026658.2:15935092..15935186:-	-37.3	UAAGCUCAGGAGGGAUAGCGCCGUCAUCGUUUCGAUUCACCUCCCUCGACAUCAUCAUCUUAUUAUUUCUCGGCGCUAUCCAUCCUGAGUUUCC	94	.((((((((((.(((((((((((..((((...))))...........((.....))..............))))))))))).))))))))))..	CGCUAUCCAUCCUGAGUUUCC	3`	21	78.6667	89	129.667	283.667	294.667
novel-mir29	NC_026660.2:23023358..23023449:-	-36.3	UUCAUGGGUCUCUGUUUUUAGUUUUGGAAGGAGUGGAGAAGCGUUCACCGGAAUUGAAGUCAAAACUAAAAACAGAGAGUCAUGGAGAAGA	91	(((((((.(((((((((((((((((((.((...(((.((.....)).)))...))....))))))))))))))))))).))))))).....	UUCAUGGGUCUCUGUUUUUAG	5`	21	191.333	137	168.333	178.333	205
novel-mir3	NC_026657.2:9606558..9606640:+	-37.5	GAAUGCUGUCUGGUUCGAGACCGUUUGUUGGAUAUCGUCGUUGUUUCCAUGAUGGGAACGAUCUCGGACCAGGCUUCAUUCC	82	(((((..((((((((((((.(((.....)))........(((((((((.....)))))))))))))))))))))..))))).	UCUCGGACCAGGCUUCAUUCC	3`	21	4253.67	4421	8347.67	6944.33	5760.33
novel-mir30	NC_026659.2:4031963..4032061:-	-39.8	UAGCCAAAGAUGACUUGCCUGUUACAUAGCUUCUUGAAGAUUAUGUAGCAAUAACUCUUAAUUUGUUGCAUUUUACAGGCAAUCGUCUUAGGCUAAUU	98	(((((.(((((((.((((((((((((((((((....))).)))))))(((((((........))))))).....))))))))))))))).)))))...	UAGCCAAAGAUGACUUGCCUGU	5`	22	1.33333	1.66667	5	306.667	303.667
novel-mir31	NC_026656.2:14423973..14424030:-	-11.2	UACAGGUGUCAGUUGAACUAAGCUCAUGUUAGCUUUUGUUUUGCUAUUUACUUCUAU	57	...(((((..(((.((((.(((((......)))))..)))).)))...)))))....	UACAGGUGUCAGUUGAACUAAGCU	5`	24	150.667	99.3333	130.667	173	163.667
novel-mir32	NC_026658.2:16015860..16016043:+	-53.25	UGGAGAAGCAGGGCACGUGCUUUACUAACUCAUUUCCAAUUCAAAAAUCCCAUCUUCUUUUUUUUCUUUUCUUUUUUUCCUAAUGUUUGUUAAGAAGUGAUUUUGAAAUUUGGAAGAAAAAAGGGUUUUUUUCUUUUUCAAUGUAUUUUUGAGUUAGUUCUUCAUGUGCCCCUCUUCACCAUC	183	(((.((((..(((((((((....(((((((((..((((((((((((.((....((((((................................)))))).)))))))))..))))).((((((..((....))..))))))..........)))))))))....)))))))))..)))).)))..	UGGAGAAGCAGGGCACGUGCU	5`	21	63.3333	35	56.3333	149.333	118.667
novel-mir33	NC_026658.2:9645425..9645583:+	-44.8	AGGAUUAACUUACUGAUCAUGGUUAUAUCAAAUGAGGGGAGUGCAACUAUGGGACUUUGAAAAUAAUUGUUAAUUAACAAAUGUUGAUUAGCUCGGUCUAAAAGAAUUUAGCCAGUAAAUCUCAUAUUGUUCGAACUCAUGAUCUAUAGGUUCUCCUG	158	((((..((((((..((((((((((....(((((((((....(((........................((((((((((....))))))))))..((.(((((....))))))).)))..)))))).)))....))).)))))))..)))))).)))).	ACUCAUGAUCUAUAGGUUCUCCUG	3`	24	91.6667	67	71.3333	85.3333	57.3333
novel-mir35	NC_026658.2:24943438..24943513:-	-18.1	AAUUUUUGGAAUUGAACUAGUGUUAAUGUUGUAUUUUUAUUCAUUUGAUACAUGUGGUUCGAUCUCUAGAAUUUG	75	...(((((((((((((((((((((((....(((....)))....)))))))...))))))))).)))))))....	AUGUGGUUCGAUCUCUAGAAUUUG	3`	24	62	51.6667	40.6667	68.6667	73.6667
novel-mir36	NC_026656.2:14384598..14384668:-	-39.1	UUCCAUCUCUUGCACACUGGACAGCCGGCAGCCGUAGGAAGGUGGCAGCUGGUGUGCAUGAGAUGGAAUA	70	(((((((((.(((((((..(...((((.(..((...))..).))))..)..))))))).)))))))))..	UUCCAUCUCUUGCACACUGGA	5`	21	37.6667	37.3333	52.3333	105.667	83.6667
novel-mir37	NC_026658.2:4336288..4336364:+	-36.33	UUCUCUCCCUCAAGGGCUUCGAGGAUGGCGACCAACAUGAUCUCAAGCUUUGCUCGAAGCCCACGAGGAGGGGAUG	76	.((((..((((..((((((((((.(.(((.................))).).))))))))))..))))..))))..	UUCUCUCCCUCAAGGGCUUCGA	5`	22	5	6	7.66667	95	124
novel-mir38	NC_026660.2:22458330..22458529:-	-35.7	AAUUUGACGUGGAUGUGAUGAUGAUAACGUAAGGUUAAAAAAUAUACUUUUGAAAAACUAAGUCUUGCUUCGUUUUGAUAUUUUGAAAGGGAAUUUACGUGUGUGGUCCAUUCUAAAAGACCAAAUAAAAAUUAUAAAUGAUACUUUUUGGAAAGUUAAAGAUUUUUCACGUUUUACUUGUGAUAUUGCGCGUUCAAAU	199	.(((((((((((((((.(..(....(((((((((((..................((((.(((.....))).))))((((.(((..(((((..(((((..(((.(((((..........))))).))).......)))))....)))))..))).))))..))))))..)))))....)..).))))).)))).))))))	AAUUUGACGUGGAUGUGAUGAUGA	5`	24	61	72.6667	69.6667	79.3333	72
novel-mir42	NC_026659.2:23655589..23655779:+	-80.31	GAGCUCUCUUCAGUUCAUCUCAAGACAGGUAGAAGGUCGAAACAUUGCUGCUCAUUCGUUAGUUCAAUAGCUCAUUAUCCUCCAAAUCUCUAUAAUUUUGAUAUCAAAGUUGUGUGAUGUGCUCCUGAUCUAACGAUGUAGGAGCAAUCUUUGAUCAUCGAUGUCGUGUAUUGGACUGAAGGGAGCUCCU	190	(((((((((((((((((...((.((((....((.(((((((..((((((.(((((.((((((.(((..(((.((((((.............(((((((((....))))))))))))))).)))..))).))))))))).)).)))))).))))))).))..)))).))...)))))))))))))))))..	UUGGACUGAAGGGAGCUCCU	3`	20	3.66667	6.33333	3.33333	18	9.66667
novel-mir43	NC_026661.2:12888104..12888188:-	-20.3	UUAACUGUUUGGCACUCAUUUGGCCUCUUAUGUCAAUUACUCAUUCGAAUAAUACACUAACCAAAUGGAUGUCAAAUAAUUAUA	84	.(((.(((((((((..(((((((....((((((..((((.((....)).))))))).))))))))))..))))))))).)))..	UUAACUGUUUGGCACUCAUUUGGC	5`	24	40.6667	37	49.6667	59	47.6667
novel-mir44	NC_026657.2:28734219..28734304:+	-40.9	CUCAGGAUGGAUAGCGCCGCGAUAGAGAAAUCGCCAACCCGUAAACGGAACCGCCUUCAAUCAACGGCGCUAUCCCUCCUGAGCU	85	(((((((.(((((((((((.(((.((....))......(((....)))...........)))..))))))))))).)))))))..	CGGCGCUAUCCCUCCUGAGCU	3`	21	8.33333	6.33333	10.6667	23.3333	11.6667
novel-mir45	NC_026655.2:24435257..24435348:-	-34.8	UGGAGAAGCAGGGCACGUGCAUGGCACAUGCCAUAUAUACACAAACACAUGAUACACACACCCUCCACUGCACGUGCUCCCUUUCUCCAAC	91	((((((((..(((((((((((.(((....))).........((......)).................)))))))))))..))))))))..	CACGUGCUCCCUUUCUCCAAC	3`	21	5.33333	10.3333	8	17.3333	15
novel-mir46	NC_026659.2:5376568..5376650:-	-25.5	UCCAAAGGGAUCGCAUUGAUCCCAACUUAUAUAUUUACAAUUUUCUUCUAGAUAAUUUUGGAUCAUGCUAUCCCUUCGGAUU	82	(((.(((((((.((((.(((((.((.((((.....................)))).)).))))))))).))))))).)))..	UCAUGCUAUCCCUUCGGAUU	3`	20	16.3333	5.66667	18.3333	30.6667	35.3333
novel-mir47	NC_026658.2:4444656..4444754:+	-14.4	UCUUUUAACUGUCAACAUCUUAAUUAUAAAAUUCUUAAAAUAAUAUUUUAAGGUAAGAAUACAUUUUUAAUAUUAAGAUUUUGAGUUUAGUAGGGUGC	98	.......((((((((.((((((((..(((((((((((...(((....)))...))))))).....))))..)))))))).))))...)))).......	UCUUUUAACUGUCAACAUCUUAAU	5`	24	21	22.6667	31.3333	42	37.3333
novel-mir48	NC_026656.2:2694182..2694235:+	-20.1	AUGAGUGCAAAUUGAUCGUUGGUCGAUCGAUCAAUCGAUCAAUUUAAGCCUUU	53	..(((.((((((((((((((((((....)))))).))))))))))..))))).	AUGAGUGCAAAUUGAUCGUUGGUC	5`	24	39.3333	24.3333	19.3333	35.6667	58.6667
novel-mir49	NC_026657.2:28664888..28664994:-	-53.8	UGGAGAAGCAGGGCACGUGCAUUACUCACUCGUGGAAGUCCUAACACAACACCACCGGUGGCUGUGUCUGAGUGAGUGGGUUGUUCAUGUGCCCCUCUUCUCCAUC	106	((((((((..(((((((((.((.(((((((((.((....))..(((((.((((...))))..))))).....))))))))).)).)))))))))..))))))))..	CAUGUGCCCCUCUUCUCCAUC	3`	21	14	8	4	24	25.3333
novel-mir50	NC_026658.2:24392126..24392398:+	-72.7	UCGCUGAUAGAUCAUGUUAUAAAUAUUGAUUUAUCGCUGAUAAACCAUACGAAGUCUAUCAGCGAUACAAGUCUAUCAGUGAUAGUUUUGCUAUAUUUGCAAUUUUUUUAAAAUUUGGUUGUAUCGUUAAUUAUUAUUGUUGAAAUGGUUAUCGAUUACAAUUUUUCAUAAUAAUAUUUUUAUAAAAAUUUGAAAAUGCUCUUAAAUCUAUAGAUGGUAGAUUUCUAUGAUAUAUUUGUAAUAUAACAAUAUAUUUGUAAUAUGAUCUAUCA	272	.....(((((((((((((((((((((.(((((((((((((((.((........)).)))))))))))..))))...(((((((((((..((.((((...(((.(((....))).)))...)))).)).)))))))))))........(((((..(((((((....(((((....((((((((........)))))))).....((((((((.....)))))))).))))).....))))))))))))...))))))))))))))))))))).	UCGCUGAUAGAUCAUGUUAUAAAU	5`	24	20	17.6667	12.6667	27	32
novel-mir51	NC_026657.2:39209068..39209119:-	-17.1	CAAAUUCUAUCACUGAUAGUGGUUGAUAUACUAUGGUGAUAGAAGACUGUG	51	....((((((((((.((((((.......)))))))))))))))).......	AUACUAUGGUGAUAGAAGACUGUG	3`	24	32.3333	22.6667	18	32.3333	56
novel-mir52	NC_026659.2:2099092..2099160:+	-33.8	AGGGCUUCUCUCCAUUGGCAGGCAUAAUGACUUAGACUUUCAUGUUCUGCCAAAGGAGAGUUGCCCUU	68	(((((..((((((.((((((((....((((.........))))..)))))))).))))))..))))).	UGCCAAAGGAGAGUUGCCCUU	3`	21	5	6.66667	11.3333	10.3333	22.3333
novel-mir53	NC_026660.2:19901101..19901172:+	-45.3	UGGAGAGGCAGGGCACAUGCUAGAUUUACCAGAAAGAUGGUAAGUAUUAGCAUGUGCUCUUCUUCUCCAAC	71	((((((((.((((((((((((((((((((((......)))))))).)))))))))))))).))))))))..	CAUGUGCUCUUCUUCUCCAAC	3`	21	19	11	7	36	31
novel-mir54	NC_026657.2:38179717..38179863:+	-43.7	AAAAUGUCACUGUCUAUCGAUGAUAGAUAACGAUUGAUACUGAUAGAAAUCUAAAAAAUAUUUACAUUGGUGUCUAUCGCUUGAUGAUGAUAAACACACAUUCUGAUAGAAAUCUAUUCGUGUCUAUCGAUGAUAAACAGUGAUAU	146	...((((((((((.(((((.(((((((((.(((..(((.(((.(((((...((((.....)))).....((((.((((((.....).))))).))))...))))).)))..)))...)))))))))))).))))).))))))))))	AAAAUGUCACUGUCUAUCGAUGAU	5`	24	16.6667	11.6667	14.3333	15.3333	18.3333
novel-mir55	NC_026659.2:13388387..13388642:+	-67.2	AUUGGUGGUACUUAAGGAGUUAGAUGCAACGACAGGGGCAAAACGGUAAGUUUUGGCCUAGCUGUACUUAUGAGCAAUUUGUGAAUGGUCAUUGCAUUGUUGAUUGGUUAUAUCUAAUGGAUACAAAAAUAUAUCUAUAGUAAUAAGAGUGCAACUAUUGGUCUUCAGUGGAAUGACUAAUAGUUAAUAGAUGAUGAUUAAUUUAAUUAAUUAAUCUCACAUCAUUUAAGCUUUAAUCUGUAGGUCCAUAAGGUC	255	....((((.(((((.(((..(((((((((.(((.(((.((((((.....)))))).))).(((.........)))............))).))))..((((.(((((......))))).)))).........)))))........(((((..((((((((((((((....))).)))))))))))..((((((((((((((((.....))))))))....)))))))).)))))..))).)))))))))......	UUUAAUCUGUAGGUCCAUAAGGUC	3`	24	18	15.3333	9	24	19
novel-mir56	NC_026656.2:20022109..20022161:-	-10.2	UUAAACGGAUCAAUCGAAGGAUUUUUAUUUUUCGACUUGUCAAGUUACUAAG	52	...(((....((((((((((((....))))))))).)))....)))......	UUAAACGGAUCAAUCGAAGGAUU	5`	23	10	5.66667	7	13.6667	5
novel-mir59	NC_026660.2:11897890..11897988:-	-37.5	UAAGCUCAGGAGGGAUAGCGCCACCGAAUAUAAAGAAAGAUUACCGGAAUAUUCCUUCUCGUCGCCCUGCUUUCCGGCGCUAUCUAUCCUGAGUUUCA	98	.((((((((((.((((((((((...(((.....((...(((....(((....))).....)))...))...))).)))))))))).))))))))))..	CGCUAUCUAUCCUGAGUUUCA	3`	21	8.33333	7.33333	12.6667	22	17
novel-mir60	NC_026657.2:18339406..18339468:+	-9.86	AUAAGUCAACUACUUAUCACCAUAUAGCCCGUACACCCAUGGUGACCUUGACUCUUUAUGUG	62	...((((((.......(((((((...............)))))))..)))))).........	AUGGUGACCUUGACUCUUUAUGUG	3`	24	12.3333	10.3333	6.66667	10.6667	19.6667
novel-mir61	NC_026658.2:21496758..21496839:+	-29.9	AAUCUAAACGAUCGUCUACCAAAUAUAAAAGAAUCUUCGUGUACUAAAAUAUUUUAUAUUGGUACACGAUCGUUUAGAUGA	81	.((((((((((((((.((((((.(((((((.....................))))))))))))).))))))))))))))..	AAUCUAAACGAUCGUCUACCAAAU	5`	24	5.33333	8	5.66667	5	11.3333
novel-mir64	NC_026656.2:1504389..1504524:-	-48.42	UCCCACAGCUUUCUUGAACUUCCAAAGUCUUUUUUUUUAAAUUUAAAAUUUUGGGUAAAAUCUAAGAGAGAUUUUACAUACAAAUGAGCAUGAGAAGAGGGGGAAGAGCAAAGAAAGUUCAAGAAAGCUGUGGAA	135	..((((((((((((((((((((.....(((((((((((...((......((((.(((((((((.....)))))))))...)))).......))...))))))))))).....).)))))))))))))))))))..	UCCCACAGCUUUCUUGAACUU	5`	21	22	16	23	17.6667	20.3333
novel-mir65	NC_026659.2:20761264..20761339:+	-35	AGUUCCCUUCCAAGCACUUCAGGAGAAAGUGUGAAGAAAUUGAUAUUUCUUUAGUGAAGUGUUUGGGGGAACUCU	75	(((((((..(((((((((((((((((((.(((.((....)).))))))))))..)))))))))))))))))))..	UGAAGUGUUUGGGGGAACUCU	3`	21	12	8.33333	12.3333	9.33333	33.3333
novel-mir67	NC_026659.2:18243425..18243554:+	-31	UUGCAUGAUCUAAACAAUUGUUUACCAUUGUCAACACGAACAUUUUAGAGUUGAAACUAUUUUUUAUAGUUUAAAACGAACUACAUGAUCGUGUGGAUAUGAUAUAAACGAUCGUUUACCAUAGUAACA	129	(((((((...(((((.((((((((....((((.((((((.(((..(((.(((.(((((((.....)))))))..)))...))).))).)))))).)))).....)))))))).))))).))).))))..	AAACGAUCGUUUACCAUAGUAACA	3`	24	13.3333	15.6667	8.66667	12	21
novel-mir69	NC_026659.2:9744577..9744874:+	-110.8	AUUUUUUGGCACAUGAUCGUUUAGAUUUGGUUAUUAUUUGAUAUAUGAUCGUUUAGAUUUAAUCGUUUAAAUAGCGCACGAUUGUUUGGAUUUAAUUGUUUAAAUUUGAAUAGUCAAAUCUAAACAAUUUUCCUCAAGAUUUUUUUGGUACACGAUCGUUGAGAUUUGAUCGUUUAAAUAUAAAUGAUUGUAUAUAAAAAAAUCUUUAAAAAAAUCGUUUAGAUUUGGCUACCCAAAUUUAAACGAUUAAAUUAAACGAUCGUGUAUCAAAUUUAAACGAUCGCGCACUAAAAAAUC	297	(((((((((..(.((((((((((((((((((..(((..((((....((((.....))))..))))..))).....(((((((((((((.(((((((((((((((((((..(((((((((((((((.(((((....((((((((((((.((.(((((((((...((((((....))))))...))))))))).))))))))))))))....))))).)))))))))))))))..)))))))))))))))))))))))))))))))))))))))))))))))))).)..))))))))).	UAAACGAUCGCGCACUAAAAAAUC	3`	24	4.66667	6.66667	4.33333	4	7.33333
novel-mir70	NC_026656.2:23284834..23284920:+	-36.4	AGAUGUUGGUCCGGUUCAAUAAGAAAGUAGUGCUCUGUUUAACUUGGGUUCUUCUUUUUUUUUUAUUGAGCCGUGCCAAUAUCACG	86	.((((((((..((((((((((((((((.((.((((..........)))).)).....))))))))))))))))..))))))))...	AGAUGUUGGUCCGGUUCAAUA	5`	21	9	3	15	9.33333	12.3333
novel-mir71	NC_026656.2:7507567..7507706:-	-25.73	UUGUUCAAGUUUCGGAGAUACCUUUUAAGGAAACUCUCAUACACUUACCUUAAAGUCGGGAAAGAGUGAAUUUCAUAUUGAGUCAAAAAUCUUACCACUCUUACCUAUACAAAUUAAAGGACAAUCUCUCACGAACAAG	139	((((((..((...((((((.((((((((((.................))))))....(((.(((((((..........((((........)))).))))))).)))..........))))...)))))).)))))))).	AAAGGACAAUCUCUCACGAACAAG	3`	24	3.33333	2.66667	4	2.33333	5.66667
novel-mir72	NC_026655.2:23379981..23380274:-	-122.9	CACAUCUAGGCUCUCAGUGAACCCGAAGGAAACACCUAAGAGAAUUGACCUGUAUGUGACCCCUUCCUAAACCCUUAAUAUUCAUGCCAUGUUAAGAUGUUAAUGAUAUAUUACAUGUUAGACUGUGGUGUUCUGUUAACUUUGUCUGUUAGGAUCGUACCCAUAUGGGUAUCCCUCGGGAUCACCACCUAUUUAUGCAUGUGUGAUUAACGUUUAUGAGUGAUUCGAAGGGGCACUUACAGCCCGACUCUCUUAGGGUGUUUCUUUCGAAUUCACCGAGAGUCCAGAUGUGU	293	(((((((.(((((((.(((((..((((((((((((((((((((.(((..(((((.(((.(((((((.......((((((((.......))))))))..((((((.((((((..((((.(((...(((((((((((.((((.......))))((...((((((....)))))).)).))))).)))))))))..)))).)))))).))))))...............)))))))))).)))))..))).))))))).)))))))))))))..))))).))))))).))))))).	AAUUCACCGAGAGUCCAGAUGUGU	3`	24	3.33333	10	5	8.66667	13.3333
novel-mir73	NC_026660.2:10871997..10872132:-	-25.6	AGGAUUUAUGAAUUACUGUUUCUAUAGGUUUAUGAAAAUUUAUUUAGAAAAUUAUCAAUCACUGGGCUCGUUUAGCUCACACUCUUCAAAAUAUUUUCUCACUUUCCACGUAGAGAUCGUGUCCUCAUAACCUGA	135	(((..((((((..(((.((((((((.((....(((.((..(((((.((......))......((((((.....)))))).........)))))..)).)))....))..)))))))).)))...)))))))))..	AGAGAUCGUGUCCUCAUAACCUGA	3`	24	14.6667	8.66667	10.3333	13.3333	11.6667
novel-mir75	NC_026656.2:12071463..12071514:+	-22.2	AUUCAGGUUGGGUUGGAUUGAACCGAAUUUUUCAACUCAAUCCAACCCGAA	51	.(((.((((((((((..(((((........)))))..)))))))))).)))	AUUCAGGUUGGGUUGGAUUGAACC	5`	24	9.33333	6	4.66667	10.3333	10
novel-mir78	NC_026657.2:18878477..18878749:-	-71.1	UUUGCAUCUUUGACGUGUCGUAGCCGAUAUAUCUCCAUCUUCAUCUUUGAUGUGUCACAGCCAAGAGGAUCAUCAUCAACAUAUUCAUCUUCAAUAUGUUGCAUCGAAACAGUGGGCGUCGUGAUAGAAUUGCAUCGUCUAUCAAGUACAAACCCAAGAAGCUGAAGCCAAAGAAGCAGUGGACGAGACCGUGGACGCCAUGAUAGAGUUACAUCGUUAAUCAUGCACAAAUCCAUGAAGCCAACAAAGAAGCAGGACGCGUCAAGGAGACG	272	...(..(((((((((((((.(.((.......(((((((((((....((((((((......((....))..)).))))))....((((.((((....((((.......)))).((((.(((.(((((((.........))))))).).))...)))).)))).))))......))))..))))).))...((((((...((((((.((......))....))))))......))))))..............))).)))))))))))))..).	UUUGCAUCUUUGACGUGUCGUAGC	5`	24	10	9.33333	8.66667	7.33333	5
novel-mir88	NC_026656.2:20538164..20538380:+	-122.6	AAAGGACGAUCUGAAUAAUUACCGUACAUAAAACUAAAAUUAACUUUAGAUAGUAUAGCAUUCUAUUUACUUGUGUGAACUGAUUUUAUUCGUUUAUUUGGAUGCCUAAUUAUAAAUAUUGAUUAAUCAGUUCACACAAGUAAAUAGAAUGCUAUACUAUCUAAAGUUAAUUUUAGUUUUAUGUACAGUAAUUAUUCGUAUCGUCCAUUCACUCGG	216	...(((((((.(((((((((((.((((((((((((((((((((((((((((((((((((((((((((((((((((((((((((((....(((..(((((((((.....))).)))))).)))..)))))))))))))))))))))))))))))))))))))))))))))))))))))))))))))).))))))))))).)))))))..........	AAAGGACGAUCUGAAUAAUUACCG	5`	24	5	4.33333	6.33333	8.33333	11.6667
novel-mir9	NC_026661.2:17269181..17269271:+	-41.8	UGAAGCUGCCAGCAUGAUCUGAAUCUGAACCCUCCGCCGCCCCGAUCUCACGUCGGUCCAUCGGAAUCGGAUCAUAUUGGUAGCUUCAUC	90	((((((((((((.(((((((((.(((((.....(((.((...........)).)))....))))).))))))))).))))))))))))..	UGAAGCUGCCAGCAUGAUCUG	5`	21	829	756.667	1145.33	889.333	807
novel-mir90	NC_026657.2:7087780..7087954:+	-92.5	AGCUCCCUUCGAUUCAAAGAGAGGGUGGGAAGAAGGUGAAAGGAAGUGCUGCGAGUUCAUGAAUACCUAUGGGGUGCCGCUCUGCCACCAUGGCCGCCGCACCUUCCAAAGGUUUGCAUGCGCUCGGAGCUGUUCUAACCUUCUCUUUUCCUUUAUUGGAUUGAAGGGAGCUCC	174	(((((((((((((((((..((((((..(((.((((((...((((...(((.(((((.((((...((((.((((((((.((...(((.....))).)).)))))..))).))))...)))).))))).)))..)))).)))))))))..)))))).)))))))))))))))))..	AUUGGAUUGAAGGGAGCUCC	3`	20	33.3333	24.3333	61	47.3333	50.3333
novel-mir91	NC_026658.2:19067884..19068166:+	-108.36	UUUCGCGACGUGUGUCAGGAUGACGUCAUGGAAACCCUAAACGUGUUGUUUCAAAUUUAGCUUUUCGCAACAUAUGUCAGAGAGAUGUCGCAAAAAGUUGAAUAUUUAAUUUAUUAUUUUAACUUUUCAUGACGUUGUCAAGUAGACGUCGCGGAAGGUUGAAUUUGAAAUGACAUGUUUCAACUUUUCGCAACGUGUGUUAGAUGGACAUCGCAUAAAUUUGAAUUUGAAACGACACGUUUUGACUUUUCACGACGUUGUCUUGAACGUGUCGUAGAAAGU	282	(((((((((((((.((((((..(((((.((((((..(.((((((((((((((((((((((.(((..((.....(((((.((..(((((((..((((((((((...............))))))))))..))))))).))...((.((((.(((((((((((((..((......))...))))))))))))).)))).)).......))))).))..))).)))))))))))))))))))))).)..)))))).)))))..))))))))))))))).))))..	UUUCGCGACGUGUGUCAGGAUGAC	5`	24	8.66667	8.33333	14.3333	15.6667	16.6667
novel-mir94	NC_026660.2:2689387..2689595:+	-89.5	CUAAACCAGUCUUUUCUAAAAACUUACACCGUUUUCCAUAAAAAAAAAUUUACGAUGGAAUCUAGAACUUUUUGGAAGUCUGUUAUGUCUAGAUUCUUGAGGUGAGUGAUCAAUAUCUUUGGAAGUCCGAGAUUUGAUAACAAGAAAUCGUAGAAAUUUUUUUAAGGAAAACGAUGUAAGUUUUUAGAAAAGACUGGUUUAGGAAAUC	208	((((((((((((((((((((((((((((.((((((((.((((((((..((((((((.(((((((((...(..(((....)))..)..))))))))).........((.(((((.(((((.((....)))))))))))).)).....))))))))..)))))))).)))))))).))))))))))))))))))))))))))))......	UAGAAAAGACUGGUUUAGGAAAUC	3`	24	5.33333	5.66667	7.33333	10.6667	9
novel-mir96	NC_026658.2:22161926..22162130:-	-88.7	GUGUGGCAAGGGGCACGUCAGGAAAAUUGAAAGUUGAAACGAAAAAUUUCCACUUUCCUCAAUGUUUACCUGCCACACAUCAGAGAAAAUUUAAAUAUUGAAUUAUUAUUUAAACUUUUUUCGACGUGUGGCAGGGGCACGUCGAGGAAAGUGGAAGUUGAAAUGACCAUGGUCACCUUUUUCCGACGUGUGGUUCUUGUACAU	204	(((((.(((((((((((((.((((((..................((((((((((((((((.((((...((((((((((.((.(((((((((((((((.........)))))))).))))))))).))))))))))...)))).))))))))))))))))....((((....))))...)))))))))))))..)))))))))))	UUCCGACGUGUGGUUCUUGUACAU	3`	24	4.33333	4	5.33333	10.6667	6.66667
novel-mir97	NC_026659.2:22599968..22600072:+	-40.3	UUUGGUACACAAUUUUGUUCAAGAUUUAGUACAUGAUCGUACGAUCGUACGAUCGUGUACCAAUAUCCCAAUGAUUUUUGUUUAAGAUCGUGUACUAAAUAUAC	104	((((((((((.((((((..(((((.(((((((((((((((((....))))))))))))))...........))).)))))..)))))).)))))))))).....	UUUAAGAUCGUGUACUAAAUAUAC	3`	24	13.3333	10	8.66667	25.6667	36.6667
novel-mir98	NC_026657.2:21535414..21535690:-	-80.72	AACAUCAUCCUUACACUAUCUUUAAAGGUUAUUAGAGGGACAUCCAAUAAAAUUGGAACGAUACAAAGAAUAUUAGCAUGACCCCUGCACAAGGAUGACAUGCACAAAUCGAGAAAUGGUAUCGAUCAGAGCGGAGCCUCUUCCAGUAAGAUGUGGUUCAGGGACGAACCAAACGAAAGCUGGUGGACAUGUAAUACCCGAGAUUAGAACUUGUGUUGGUUUGUGGGAAGAACUUUCUCUCUAAUAAGCCUUUAAGAAUAGUAAGAAUGAUGACGU	276	..((((((.(((..(((((..(((((((((((((((((((..((((((...)))))).((((((...........(((((...(((.....)))....)))))........(....).)))))).((...(((...((....(((((......((((((......)))))).......))))).))...)))....((((......(((((......))))).))))..))....)))))))))).)))))))))..)))))))).))))))....	UAAGAAUAGUAAGAAUGAUGACGU	3`	24	16.3333	16	12.6667	19	16.6667
MFE: minimum folding free energy.
Structure: The secondary structures of identified potentially novel miRNAs in cucumber. (“.” represent base mismatches, “(” represent base matches)).
