# Supplementary material for: Effects of differentially expressed microRNAs induced by rootstocks and silicon on improving chilling tolerance of cucumber seedlings (Cucumis sativus L.)
Source: BMC Genomics. 2023 May 10;24:250. doi: 10.1186/s12864-023-09337-x (PMC10173649; doi:10.1186/s12864-023-09337-x)
Supplement: Supplementary file 4 — Supplementary Material 4 [file 12864_2023_9337_MOESM4_ESM.xlsx]

## Sheet: Sheet1
Additional file 4: Table S4. Detailed information of target genes of differentially expressed miRNAs.
miRNA name	Target_mRNA	Target_gene	Score	Putative protein coding by target genes
miR157d	XM_004147965.3	LOC101219589	0	Squamosa promoter-binding-like protein 13B
	XM_011650337.2	LOC101221286	2	Squamosa promoter-binding-like protein 6
	XR_968832.2	LOC101206747	2	Squamosa promoter-binding-like protein 6
	XM_004138284.3	LOC101221286	2	Squamosa promoter-binding-like protein 6
	XM_004137400.3	LOC101206747	2	Squamosa promoter-binding-like protein 6
	XM_031882946.1	LOC101206747	2	Squamosa promoter-binding-like protein 6
	XM_031884449.1	LOC101222787	2	Squamosa promoter-binding-like protein 13B
	XM_004140487.3	LOC101217032	2	Teosinte glume architecture 1
	XM_031887754.1	LOC101217032	2	Teosinte glume architecture 1
	XM_031884445.1	LOC101222787	2	Squamosa promoter-binding-like protein 13B
	XM_004136528.3	LOC101203301	2	Squamosa promoter-binding-like protein 17
	XM_031884442.1	LOC101222787	2	Squamosa promoter-binding-like protein 13B
	XM_031880429.1	LOC101221267	2	Squamosa promoter-binding-like protein 13B
	XM_011652337.2	LOC105434392	2	Squamosa promoter-binding-like protein 7
	XM_004133726.3	LOC105434392	2	Squamosa promoter-binding-like protein 7
	XM_011653906.2	LOC101221267	2	Squamosa promoter-binding-like protein 13B
	XM_004137266.3	LOC101213337	3	Cationic amino acid transporter 8, vacuolar
	XM_004146010.3	LOC101215375	3	Squamosa promoter-binding-like protein 4
	XM_011654971.2	LOC101212580	3	Squamosa promoter-binding protein 1
	XR_004214056.1	LOC101203815	3	Uncharacterized protein YwkD
	XM_004134905.3	LOC101204516	3.5	Squamosa promoter-binding protein 1
	XM_011654232.2	LOC101217802	3.5	Serine/arginine-rich splicing factor RSZ22
	XM_004136259.3	LOC101217802	3.5	Serine/arginine-rich splicing factor RSZ22
	XM_011654233.2	LOC101217802	3.5	Serine/arginine-rich splicing factor RSZ22
	XR_004215376.1	LOC101217802	3.5	Serine/arginine-rich splicing factor RSZ22
	XM_011656396.2	LOC101209698	4	Short-chain dehydrogenase TIC 32, chloroplastic
	XM_004143906.3	LOC101209698	4	Short-chain dehydrogenase TIC 32, chloroplastic
	XM_004149133.3	LOC101218329	4	NA
	XM_011653320.2	LOC101205538	4	Tetratricopeptide repeat protein 4 homolog
	XM_004135024.3	LOC101213885	4	Cyclin-D1-binding protein 1 homolog
	XM_031882599.1	LOC101213211	4	Probable methyltransferase TARBP1
	XM_031882598.1	LOC101213211	4	Probable methyltransferase TARBP1
	XM_011652071.2	LOC101213211	4	Probable methyltransferase TARBP1
	XM_011653270.2	LOC101218392	4	Transcription factor GTE8
	XM_004145629.3	LOC101218392	4	Transcription factor GTE8
	XM_004144188.3	LOC101215687	4	1,4-alpha-glucan-branching enzyme 1, chloroplastic/amyloplastic (Fragment)
	XM_004139028.3	LOC101203386	4	Coiled-coil domain-containing protein R3HCC1L
	XM_011654417.2	LOC105435063	4	Putative lipid-binding protein AIR1B
	XM_031887632.1	LOC101203386	4	Coiled-coil domain-containing protein R3HCC1L
	XM_004143374.3	LOC101219011	4	Leucine-rich repeat receptor-like serine/threonine-protein kinase BAM1
	XM_011654341.2	LOC101219304	4.5	ABC transporter B family member 2
	XM_004145910.3	LOC101209788	4.5	Two-component response regulator-like PRR95
	XM_031882630.1	LOC101214082	4.5	Origin of replication complex subunit 1A
	XM_031882628.1	LOC101214082	4.5	Origin of replication complex subunit 1A
	XM_031882629.1	LOC101214082	4.5	Origin of replication complex subunit 1A
	XM_004135730.3	LOC101208131	4.5	Purine permease 21
	XM_031889392.1	LOC101211395	4.5	NA
	XM_031889391.1	LOC101211395	4.5	NA
	XM_004136073.3	LOC101211395	4.5	NA
	XM_031889393.1	LOC101211395	4.5	NA
	XM_004142129.2	LOC101219566	4.5	Oligoribonuclease
	XM_004137407.3	LOC101208691	4.5	H/ACA ribonucleoprotein complex subunit 2-like protein
	XM_031882672.1	LOC105435004	4.5	NA
	XM_011653949.2	LOC105435004	4.5	NA
	XM_004138912.3	LOC101214231	4.5	NA
	XM_004135291.3	LOC101217718	4.5	Multiple organellar RNA editing factor 1, mitochondrial
	XR_004215402.1	LOC101208574	4.5	Histidine protein methyltransferase 1 homolog
	XM_031882968.1	LOC101208574	4.5	Histidine protein methyltransferase 1 homolog
	XM_004147597.3	LOC101208574	4.5	Histidine protein methyltransferase 1 homolog
	XM_031886594.1	LOC101207946	4.5	Chitinase 2
	XM_031889650.1	LOC101203826	5	Serine/threonine-protein kinase CTR1
	XR_004218950.1	LOC101203826	5	Serine/threonine-protein kinase CTR1
	XM_004148520.3	LOC101220854	5	60S ribosomal protein L44
	XM_004135429.3	LOC101210409	5	RING-H2 finger protein ATL47
	XM_011650696.2	LOC101220950	5	Cleavage and polyadenylation specificity factor subunit 1
	XM_031880939.1	LOC101220950	5	Cleavage and polyadenylation specificity factor subunit 1
	XM_031880941.1	LOC101220950	5	Cleavage and polyadenylation specificity factor subunit 1
	XM_031880940.1	LOC101220950	5	Cleavage and polyadenylation specificity factor subunit 1
	XM_004148308.3	LOC101209061	5	Ras-related protein RABD2c
	XM_004138377.3	LOC101204600	5	NA
	XM_004136333.3	LOC101215096	5	ER lumen protein-retaining receptor
	XM_004137122.3	LOC101215901	5	NA
	XM_031886655.1	LOC101215894	5	Probable pectinesterase 53
	XM_004147353.3	LOC101207525	5	Cold-regulated 413 inner membrane protein 2, chloroplastic
	XM_004139435.3	LOC101205091	5	Endonuclease 4
	NM_001305708.1	LOC101206086	5	Linoleate 9S-lipoxygenase 6 (Fragment)
	XM_031882476.1	LOC105435209	5	Transcription factor TCP3
	XM_031882473.1	LOC105435209	5	Transcription factor TCP3
	XM_011655099.2	LOC105435209	5	Transcription factor TCP3
	XM_004137543.3	LOC101221127	5	Formin-like protein 20
	XM_031885390.1	LOC101210441	5	Dual specificity protein kinase YAK1 homolog
	XR_968788.2	LOC101221127	5	Formin-like protein 20
	XR_004215660.1	LOC101221127	5	Formin-like protein 20
	XM_011651649.2	LOC101221127	5	Formin-like protein 20
	XR_004215661.1	LOC101221127	5	Formin-like protein 20
	XM_011651637.2	LOC101221127	5	Formin-like protein 20
	XR_968791.2	LOC101221127	5	Formin-like protein 20
	XR_004215665.1	LOC101221127	5	Formin-like protein 20
	XR_004215663.1	LOC101221127	5	Formin-like protein 20
	XR_004215668.1	LOC101221127	5	Formin-like protein 20
	XM_011651656.2	LOC101221127	5	Formin-like protein 20
	XR_968793.2	LOC101221127	5	Formin-like protein 20
	XM_004151801.3	LOC101206093	5	Binding partner of ACD11 1
	XM_004138438.3	LOC101218448	5	Heavy metal-associated isoprenylated plant protein 39
	XM_011656289.2	LOC101207109	5	Cytochrome b5 isoform E
	XM_031883863.1	LOC101206311	5	Polyadenylation and cleavage factor homolog 4
	XM_011655564.2	LOC101206311	5	Polyadenylation and cleavage factor homolog 4
	XM_031885324.1	LOC101210036	5	Serine/arginine-rich splicing factor SR34A
	XM_011656272.2	LOC101210036	5	Serine/arginine-rich splicing factor SR34A
	XM_011656273.2	LOC101210036	5	Serine/arginine-rich splicing factor SR34A
	XM_011656275.2	LOC101210036	5	Serine/arginine-rich splicing factor SR34A
	XM_011656277.2	LOC101210036	5	Serine/arginine-rich splicing factor SR34A
	XM_011656279.2	LOC101210036	5	Serine/arginine-rich splicing factor SR34A
	XM_011656278.2	LOC101210036	5	Serine/arginine-rich splicing factor SR34A
	XM_004138443.3	LOC101219791	5	NA
	XM_004135954.3	LOC101223096	5	Transcription initiation factor TFIID subunit 13
	XM_011651100.2	LOC101214747	5	Callose synthase 5
	XM_011660564.2	LOC101218186	5	Protein NUCLEAR FUSION DEFECTIVE 4
	XM_011661186.2	LOC101216543	5	NA
	XM_004135839.3	LOC101216543	5	NA
	XM_031887623.1	LOC101205406	5	E3 ubiquitin-protein ligase RMA1H1
	XM_031887622.1	LOC101205406	5	E3 ubiquitin-protein ligase RMA1H1
	XM_031887627.1	LOC101205406	5	E3 ubiquitin-protein ligase RMA1H1
	XM_031887626.1	LOC101205406	5	E3 ubiquitin-protein ligase RMA1H1
	XM_004134659.3	LOC101205406	5	E3 ubiquitin-protein ligase RMA1H1
	NM_001280775.1	LOC101221828	5	Cytochrome b6-f complex iron-sulfur subunit, chloroplastic
	XM_011653999.2	LOC101219083	5	Altered inheritance of mitochondria protein 32
	XM_031882739.1	LOC101219083	5	Altered inheritance of mitochondria protein 32
	XM_011654000.2	LOC101219083	5	Altered inheritance of mitochondria protein 32
	XM_031882740.1	LOC101219083	5	Altered inheritance of mitochondria protein 32
miR397a	XM_004143203.3	LOC101216806	1.5	Laccase-11
	XM_004147875.3	LOC101217849	1.5	Laccase-4
	XM_011660184.2	LOC101214279	2.5	Laccase-4
	XM_004137888.3	LOC101205653	3	Laccase-17
	XM_004137865.3	LOC101219947	3	Laccase-4
	XM_004152167.3	LOC101218104	3.5	Periodic tryptophan protein 2
	XM_031884293.1	LOC101218104	3.5	Periodic tryptophan protein 2
	XM_004135200.3	LOC101215974	4	Transcription factor ABORTED MICROSPORES
	XM_031885125.1	LOC101215974	4	Transcription factor ABORTED MICROSPORES
	XM_031885124.1	LOC101215974	4	Transcription factor ABORTED MICROSPORES
	XM_011657322.2	LOC101215974	4	Transcription factor ABORTED MICROSPORES
	XM_004136329.3	LOC101214136	4	Thaumatin-like protein 1
	XM_031886630.1	LOC105436040	4	Cysteine-rich receptor-like protein kinase 26
	XM_031888254.1	LOC101205262	4.5	Elongation of fatty acids protein 3-like
	XM_031888253.1	LOC101205262	4.5	Elongation of fatty acids protein 3-like
	XM_031883244.1	LOC101203948	4.5	Protein PHOTOPERIOD-INDEPENDENT EARLY FLOWERING 1
	XM_011653795.2	LOC101203948	4.5	Protein PHOTOPERIOD-INDEPENDENT EARLY FLOWERING 1
	XM_011653794.2	LOC101203948	4.5	Protein PHOTOPERIOD-INDEPENDENT EARLY FLOWERING 1
	XM_031883242.1	LOC101203948	4.5	Protein PHOTOPERIOD-INDEPENDENT EARLY FLOWERING 1
	XM_031883243.1	LOC101203948	4.5	Protein PHOTOPERIOD-INDEPENDENT EARLY FLOWERING 1
	XM_011658383.2	LOC101203578	4.5	Peroxisome biogenesis protein 16
	XM_004144942.3	LOC101203578	4.5	Peroxisome biogenesis protein 16
	XR_004217501.1	LOC101217328	4.5	Pentatricopeptide repeat-containing protein At2g17670
	XR_969905.2	LOC101217328	4.5	Pentatricopeptide repeat-containing protein At2g17670
	XM_004134957.3	LOC101217328	4.5	Pentatricopeptide repeat-containing protein At2g17670
	XR_969906.2	LOC101217328	4.5	Pentatricopeptide repeat-containing protein At2g17670
	XM_004143094.3	LOC101209204	4.5	Alpha-glucan phosphorylase, H isozyme
	XM_011658834.2	LOC101209204	4.5	Alpha-glucan phosphorylase, H isozyme
	XM_004136009.3	LOC101216057	5	CASP-like protein 1E1
	XR_969256.2	LOC101210021	5	DNA topoisomerase 6 subunit B
	XM_031884619.1	LOC101210021	5	DNA topoisomerase 6 subunit B
	XM_011655273.2	LOC101210021	5	DNA topoisomerase 6 subunit B
	XM_011654938.2	LOC101213468	5	RING finger protein 44
	XM_004150499.3	LOC101213468	5	RING finger protein 44
	XM_004138470.3	LOC101205797	5	tRNA pseudouridine synthase A 1
	XM_004148576.3	LOC101215386	5	Protein SCAR2
	XM_011659698.2	LOC101215684	5	Protein HEAT INTOLERANT 4
	XM_011660561.2	LOC101212051	5	Serine/threonine-protein kinase TOR
	XM_004135330.3	LOC101206833	5	Pentatricopeptide repeat-containing protein At1g77170, mitochondrial
	XM_004140890.3	LOC101216954	5	Uncharacterized oxidoreductase At4g09670
	XM_004143183.3	LOC101210111	5	Probable lipid-A-disaccharide synthase, mitochondrial
	XM_011652049.2	LOC101202795	5	Protein phosphatase 2C 29
	XM_004136169.3	LOC101216858	5	NA
	XM_031883000.1	LOC101206836	5	WD and tetratricopeptide repeats protein 1
	XM_031882998.1	LOC101206836	5	WD and tetratricopeptide repeats protein 1
	XM_031882999.1	LOC101206836	5	WD and tetratricopeptide repeats protein 1
	XM_011654271.2	LOC101206836	5	WD and tetratricopeptide repeats protein 1
	XM_011654270.2	LOC101206836	5	WD and tetratricopeptide repeats protein 1
	XM_004150003.3	LOC101222509	5	Subtilisin-like protease SBT6.1
	XM_031881133.1	LOC101210294	5	Protein SHORT-ROOT
	XM_031881132.1	LOC101210294	5	Protein SHORT-ROOT
	XM_011651038.2	LOC101210294	5	Protein SHORT-ROOT
miR408-3p	XM_004149916.3	LOC101219917	2.5	Basic blue protein
	XM_004144209.3	LOC101220519	2.5	Basic blue protein
	XM_004141294.3	LOC101214637	4	Copper-transporting ATPase PAA2, chloroplastic
	XR_004215891.1	LOC101214637	4	Copper-transporting ATPase PAA2, chloroplastic
	XM_004149915.3	LOC101219676	4.5	Basic blue protein
	XM_004138364.3	LOC101221525	5	Laccase-12
	XM_031889668.1	LOC116405915	5	Retrovirus-related Pol polyprotein from transposon 297
	XM_004141927.3	LOC101210105	5	Ribonucleoside-diphosphate reductase large subunit
miR398a-3p	XM_011659851.2	LOC101215417	5	Superoxide dismutase [Cu-Zn]
	XM_031884056.1	LOC101215206	5	NA
	XM_011658134.2	LOC105435744	5	RING-H2 finger protein ATL72
	XM_004139364.3	LOC101206131	5	Blue copper protein
	XM_004144476.3	LOC101207840	5	Eukaryotic translation initiation factor 1A
miR390a-5p	XM_004149356.3	LOC101215786	3	Leucine-rich repeat receptor-like tyrosine-protein kinase PXC3
	XM_011653397.2	LOC101221632	4	E3 ubiquitin-protein ligase MARCH3
	XM_011653395.2	LOC101221632	4	E3 ubiquitin-protein ligase MARCH3
	XM_011653396.2	LOC101221632	4	E3 ubiquitin-protein ligase MARCH3
	XM_031882854.1	LOC101221632	4	E3 ubiquitin-protein ligase MARCH3
	XM_031882855.1	LOC101221632	4	E3 ubiquitin-protein ligase MARCH3
	XM_011651252.2	LOC101212317	4	Kinesin-like protein KIN-7N
	XM_011654237.2	LOC105435028	4.5	U-box domain-containing protein 34
	XR_004218165.1	LOC101222190	5	Probably inactive leucine-rich repeat receptor-like protein kinase At5g48380
	XM_004148914.3	LOC101222190	5	Probably inactive leucine-rich repeat receptor-like protein kinase At5g48380
	XM_004148783.2	LOC101208172	5	Phosphatidylinositol/phosphatidylcholine transfer protein SFH8
	XM_011656160.2	LOC101214104	5	Probable LRR receptor-like serine/threonine-protein kinase At1g56130
	XM_011656158.2	LOC101214104	5	Probable LRR receptor-like serine/threonine-protein kinase At1g56130
	XM_011656156.2	LOC101214104	5	Probable LRR receptor-like serine/threonine-protein kinase At1g56130
	XM_011656155.2	LOC101214104	5	Probable LRR receptor-like serine/threonine-protein kinase At1g56130
	XM_004142774.3	LOC101210025	5	Receptor protein kinase TMK1
	XM_004137143.3	LOC101220891	5	Ubiquitin carboxyl-terminal hydrolase 3
	XM_004153807.3	LOC101208164	5	NA
	XM_011654075.2	LOC101210128	5	Ubiquitin carboxyl-terminal hydrolase 14
	XM_011654074.2	LOC101210128	5	Ubiquitin carboxyl-terminal hydrolase 14
	XM_004146794.3	LOC101210128	5	Ubiquitin carboxyl-terminal hydrolase 14
	XM_011654073.2	LOC101210128	5	Ubiquitin carboxyl-terminal hydrolase 14
	XM_004143742.3	LOC101208963	5	Probable leucine-rich repeat receptor-like protein kinase At1g35710
	XM_004138168.3	LOC101213179	5	Probable galacturonosyltransferase 11
	XM_004138677.3	LOC101216639	5	EIN3-binding F-box protein 1
miR168a-5p	XM_011651337.2	LOC101212130	4	Protein argonaute 1
	XM_004147145.3	LOC101216021	4.5	Protein transport protein Sec24-like At4g32640
	XM_004147532.3	LOC101213303	5	Flavonoid 3&apos;-monooxygenase
miR395a	XM_004149112.3	LOC101213063	2	Low affinity sulfate transporter 3
	XM_031883754.1	LOC116403192	2	Low affinity sulfate transporter 3
	XM_004150518.3	LOC101218495	2.5	ATP sulfurylase 1, chloroplastic
	XM_004134065.3	LOC101221111	2.5	ATP sulfurylase 1, chloroplastic
	XM_004140324.3	LOC101211892	2.5	Sulfate transporter 2.1
	XM_004136336.3	LOC101215816	4	Gibberellin-regulated protein 1
	XM_011658933.2	LOC105435834	4	NA
	XM_011658932.2	LOC105435834	4	NA
	XM_031887853.1	LOC105435834	4	NA
	XM_011661296.2	LOC101212635	4.5	Pumilio homolog 23
	XM_004141687.3	LOC101212635	4.5	Pumilio homolog 23
	XM_031888781.1	LOC101204119	4.5	Peptidyl-prolyl cis-trans isomerase CYP71
	XM_004139431.3	LOC101204119	4.5	Peptidyl-prolyl cis-trans isomerase CYP71
	XM_011659797.2	LOC101214213	4.5	Heavy metal-associated isoprenylated plant protein 41
	XM_004139857.3	LOC101215914	5	Ribosomal RNA large subunit methyltransferase I
	XM_004141554.1	LOC101218925	5	F-box protein DOR
	XM_031884808.1	LOC101221535	5	CST complex subunit CTC1
	XM_011655788.2	LOC101221535	5	CST complex subunit CTC1
	XM_011654736.2	LOC101220870	5	Eukaryotic translation initiation factor 2A
	XM_004151826.3	LOC101212677	5	Uclacyanin 1
	XM_031881122.1	LOC101218346	5	Protein CHROMATIN REMODELING 20
	XM_011650718.2	LOC101218346	5	Protein CHROMATIN REMODELING 20
	XM_031881121.1	LOC101218346	5	Protein CHROMATIN REMODELING 20
	XM_031881120.1	LOC101218346	5	Protein CHROMATIN REMODELING 20
	XM_011650716.2	LOC101218346	5	Protein CHROMATIN REMODELING 20
	XM_011650715.2	LOC101218346	5	Protein CHROMATIN REMODELING 20
	XM_004143788.3	LOC101221230	5	NA
	XM_004147866.3	LOC101215471	5	Rop guanine nucleotide exchange factor 7
	XM_004144034.3	LOC101220449	5	Translation initiation factor eIF-2B subunit gamma
	XM_031885044.1	LOC101220449	5	Translation initiation factor eIF-2B subunit gamma
novel_mir_21	XM_004149237.1	LOC101204399	3.5	Transcription factor TCP4
	XM_011658282.2	LOC101213434	4	Transcription factor MYB33
	XM_004140875.3	LOC101213434	4	Transcription factor MYB33
	XM_031886321.1	LOC101209054	4	Zinc finger A20 and AN1 domain-containing stress-associated protein 1
	XM_004147514.2	LOC101209054	4	Zinc finger A20 and AN1 domain-containing stress-associated protein 1
	XM_004134572.3	LOC101205073	4.5	Transcription factor TCP2
	XM_011651060.2	LOC101206920	4.5	Transcription factor TCP2
	XM_011651059.2	LOC101206920	4.5	Transcription factor TCP2
	XM_011651057.2	LOC101206920	4.5	Transcription factor TCP2
	XR_004218499.1	LOC101206920	4.5	Transcription factor TCP2
	XM_031889399.1	LOC101206920	4.5	Transcription factor TCP2
	XM_031884106.1	LOC101214818	5	Probable transcription factor MYB58
	XM_004139254.3	LOC101219159	5	Glucan endo-1,3-beta-glucosidase 11
	XM_004138623.3	LOC101203225	5	GDSL esterase/lipase At1g71691
novel_mir_23	XM_004144801.3	LOC101208891	3.5	Urease accessory protein UreH
	XM_011651256.2	LOC105434639	4	NA
	XM_004145107.3	LOC101203823	4	Deoxycytidylate deaminase
	XM_004135885.3	LOC101207072	5	Nuclear transcription factor Y subunit A-9
	XM_004152589.3	LOC101222439	5	Melanoma-associated antigen 10
	XM_031887025.1	LOC101206698	5	Neutral ceramidase 2
	XM_004138985.3	LOC101212860	5	Nuclear transcription factor Y subunit A-1
	XM_031887147.1	LOC101212961	5	Nuclear transcription factor Y subunit A-1
	XM_031880090.1	LOC101212860	5	Nuclear transcription factor Y subunit A-1
	XM_031887146.1	LOC101212961	5	Nuclear transcription factor Y subunit A-1
	XM_011659341.2	LOC101212961	5	Nuclear transcription factor Y subunit A-1
	XM_011659342.2	LOC101212961	5	Nuclear transcription factor Y subunit A-1
	XM_011659339.2	LOC101212961	5	Nuclear transcription factor Y subunit A-1
novel_mir_26	XM_011650124.2	LOC105434457	3	Cysteine-rich receptor-like protein kinase 10
	XM_011652675.2	LOC101221592	3	Late embryogenesis abundant protein D-34
	XM_011652677.2	LOC101221592	3	Late embryogenesis abundant protein D-34
	XM_004152608.3	LOC101207454	4	Zinc finger CCCH domain-containing protein 6
	XM_031881610.1	LOC105434963	4	F-box protein CPR1
	XM_031881611.1	LOC105434963	4	F-box protein CPR1
	XM_031881625.1	LOC116402411	4	F-box protein CPR1
	XM_031882684.1	LOC105434964	4	F-box protein CPR1
	XM_031882685.1	LOC105434964	4	F-box protein CPR1
	XM_031882686.1	LOC105434964	4	F-box protein CPR1
	XM_031881626.1	LOC116402411	4	F-box protein CPR1
	XM_031882683.1	LOC116402723	4	F-box protein CPR1
	XM_031882828.1	LOC116402754	4	F-box protein CPR1
	XM_031882829.1	LOC116402754	4	F-box protein CPR1
	XM_031885023.1	LOC101204131	4.5	Ethylene-responsive transcription factor RAP2-7
	XM_004139784.3	LOC101214310	4.5	RNA-directed DNA methylation 4
	XM_004149857.3	LOC101204322	4.5	Phosphomannomutase/phosphoglucomutase
	XM_011659191.2	LOC101204322	4.5	Phosphomannomutase/phosphoglucomutase
	XM_004148323.3	LOC101212662	4.5	Probable serine/threonine-protein kinase PBL19
	XM_004141615.3	LOC101214072	4.5	NADP-dependent malic enzyme
	XM_004148629.3	LOC101209145	5	Phytolongin Phyl2.1
	XM_004138902.3	LOC101211819	5	Cysteine protease ATG4
	XM_004139257.3	LOC101219877	5	Axial regulator YABBY 5
	XM_031880574.1	LOC101219877	5	Axial regulator YABBY 5
	XM_011660223.2	LOC101212845	5	F-box protein SKIP19
	XM_011650537.2	LOC101212570	5	Protein SRC2 homolog
	XM_031883406.1	LOC101203743	5	HMG-Y-related protein A
	XM_004145809.3	LOC101203743	5	HMG-Y-related protein A
	XM_004151268.3	LOC101209812	5	GDSL esterase/lipase 1
	XM_004151850.3	LOC101219040	5	NA
	XM_004137784.3	LOC101219394	5	Cell division cycle protein 48 homolog
	XM_004149943.3	LOC101205995	5	Uncharacterized protein y4oV
	XM_004152236.3	LOC101214919	5	Salutaridinol 7-O-acetyltransferase
	XM_004143518.3	LOC101213043	5	Cytochrome P450 CYP736A12
	XM_004142630.3	LOC101211423	5	Thioredoxin H-type
	XM_031884826.1	LOC101211423	5	Thioredoxin H-type
	XM_004134705.3	LOC101216621	5	Glucose-6-phosphate/phosphate translocator 2, chloroplastic
	XM_004145349.3	LOC101214845	5	Pentatricopeptide repeat-containing protein At2g15980
	XM_011650926.2	LOC101214845	5	Pentatricopeptide repeat-containing protein At2g15980
	XM_011650124.2	LOC105434457	5	Cysteine-rich receptor-like protein kinase 10
novel_mir_30	XM_031889388.1	LOC101214645	4	Acetyl-CoA acetyltransferase, cytosolic 1
	XM_031889389.1	LOC101214645	4	Acetyl-CoA acetyltransferase, cytosolic 1
	XM_004144502.3	LOC101214645	4	Acetyl-CoA acetyltransferase, cytosolic 1
	XM_011658845.2	LOC101204469	4.5	Telomere repeat-binding protein 5
	XM_004143075.3	LOC101204469	4.5	Telomere repeat-binding protein 5
	XM_011658844.2	LOC101204469	4.5	Telomere repeat-binding protein 5
	XM_031888014.1	LOC101204469	4.5	Telomere repeat-binding protein 5
	XM_004144801.3	LOC101208891	5	Urease accessory protein UreH
	XM_004135202.3	LOC101216460	5	Polygalacturonase At1g48100
	XM_004139790.3	LOC101215745	5	NA
	XM_011660742.2	LOC101215745	5	NA
	XM_031889005.1	LOC101215745	5	NA
	XM_011660743.2	LOC101215745	5	NA
	XM_031889004.1	LOC101215745	5	NA
	XM_004141489.3	LOC101223115	5	SCY1-like protein 2
	XM_031888776.1	LOC101216472	5	Gamma-tubulin complex component 4
	XM_031888771.1	LOC101216472	5	Gamma-tubulin complex component 4
	XM_031888766.1	LOC101216472	5	Gamma-tubulin complex component 4
	XM_031888765.1	LOC101216472	5	Gamma-tubulin complex component 4
	XM_011661849.2	LOC101216472	5	Gamma-tubulin complex component 4
	XM_011661848.2	LOC101216472	5	Gamma-tubulin complex component 4
novel_mir_32	XM_004150728.3	LOC101211941	1	NAC domain-containing protein 21/22
	XM_011661856.2	LOC101214387	1.5	NAC domain-containing protein 100
	XM_004146051.3	LOC101205357	2	Protein CUP-SHAPED COTYLEDON 2
	XM_004137540.3	LOC101220421	2	NAC domain-containing protein 100
	XM_004136650.3	LOC101214698	3	NAC domain-containing protein 100
	XM_011653931.2	LOC101214698	3	NAC domain-containing protein 100
	XM_031885208.1	LOC101211988	3	NAC domain-containing protein 92
	XM_031885209.1	LOC101211988	3	NAC domain-containing protein 92
	XM_031880721.1	LOC101222127	3.5	Putative disease resistance protein RGA4
	XM_011652994.2	LOC101209052	4	Protein CUP-SHAPED COTYLEDON 2
	XM_011656041.2	LOC101212853	4	Polygalacturonase
	XM_004136327.3	LOC101213650	4	Protein FREE1
	XM_011654297.2	LOC101203298	4.5	Phosphoglycerate mutase-like protein 1
	XM_011654298.2	LOC101203298	4.5	Phosphoglycerate mutase-like protein 1
	XM_004136199.3	LOC101203298	4.5	Phosphoglycerate mutase-like protein 1
	XM_011654299.2	LOC101203298	4.5	Phosphoglycerate mutase-like protein 1
	XM_004153725.3	LOC101217948	4.5	La-related protein 6C
	XM_031884853.1	LOC101218626	4.5	NA
	XM_004145476.3	LOC101218626	4.5	NA
	XM_031880371.1	LOC101220263	4.5	L-type lectin-domain containing receptor kinase S.4
	XM_031883505.1	LOC101209509	4.5	DNA-(apurinic or apyrimidinic site) lyase, chloroplastic
	XM_031883507.1	LOC101209509	4.5	DNA-(apurinic or apyrimidinic site) lyase, chloroplastic
	XM_031883506.1	LOC101209509	4.5	DNA-(apurinic or apyrimidinic site) lyase, chloroplastic
	XM_011653913.2	LOC101209509	4.5	DNA-(apurinic or apyrimidinic site) lyase, chloroplastic
	XM_031883509.1	LOC101209509	4.5	DNA-(apurinic or apyrimidinic site) lyase, chloroplastic
	XM_031883508.1	LOC101209509	4.5	DNA-(apurinic or apyrimidinic site) lyase, chloroplastic
	XM_004148321.3	LOC101212173	4.5	3-isopropylmalate dehydratase large subunit, chloroplastic
	XM_031882813.1	LOC101209643	5	WD repeat-containing protein 91 homolog
	XM_011653654.2	LOC101218916	5	NA
	XM_004151963.3	LOC101206480	5	Tetraspanin-18
	XM_011661974.2	LOC101213675	5	Phosphoenolpyruvate carboxylase kinase 1
	XM_004144160.3	LOC101209292	5	Protein BIG GRAIN 1-like A
	XM_011650235.1	LOC105434518	5	NA
	XM_031887170.1	LOC101204292	5	BTB/POZ domain-containing protein At3g50780
	XM_031887171.1	LOC101204292	5	BTB/POZ domain-containing protein At3g50780
	XM_004146616.3	LOC101205832	5	AFG1-like ATPase
	XR_004214097.1	LOC101205832	5	AFG1-like ATPase
	XM_011660281.2	LOC101203092	5	Condensin-2 complex subunit H2
	XM_011660282.2	LOC101203092	5	Condensin-2 complex subunit H2
	XM_031888970.1	LOC101220345	5	Pentatricopeptide repeat-containing protein At5g39710
	XM_011660607.2	LOC101220345	5	Pentatricopeptide repeat-containing protein At5g39710
	XM_011660608.2	LOC101220345	5	Pentatricopeptide repeat-containing protein At5g39710
	XM_011660609.2	LOC101220345	5	Pentatricopeptide repeat-containing protein At5g39710
	XM_004148483.3	LOC101211850	5	DNA replication licensing factor MCM4
	XR_004215791.1	LOC101205691	5	Uncharacterized Rho GTPase-activating protein At5g61530
	XM_011654774.2	LOC101205691	5	Uncharacterized Rho GTPase-activating protein At5g61530
	XM_031883709.1	LOC101205691	5	Uncharacterized Rho GTPase-activating protein At5g61530
	XM_004141661.3	LOC101205671	5	NA
novel_mir_33	XM_031880476.1	LOC101204161	5.5	Coatomer subunit alpha-1
	XM_031887574.1	LOC101218966	5.5	Cysteine-rich receptor-like protein kinase 29
novel_mir_37	XM_004138023.3	LOC101219547	2	DELLA protein GAI1
	XM_004140369.3	LOC101204531	3.5	Histidine kinase 4
	XM_011658774.2	LOC105435802	3.5	NA
	XM_031884528.1	LOC101217523	4	Neurochondrin
	XM_004145472.3	LOC101217523	4	Neurochondrin
	XR_004218323.1	LOC101217618	4.5	Subtilisin-like protease SBT3.11
	XM_004149363.3	LOC101217618	4.5	Subtilisin-like protease SBT3.11
	XM_011651708.2	LOC101215005	4.5	Thioredoxin domain-containing protein 9 homolog
	XM_004152094.3	LOC101221260	4.5	Peroxisomal membrane protein 13
	XM_011652514.2	LOC105434823	4.5	Replication factor C subunit 3
	XM_004136723.3	LOC101212694	4.5	Werner Syndrome-like exonuclease
	XM_031883887.1	LOC101220884	5	rRNA methyltransferase 1, mitochondrial
	XM_004135624.3	LOC101220884	5	rRNA methyltransferase 1, mitochondrial
	XM_031885848.1	LOC116403903	5	Retrovirus-related Pol polyprotein from transposon TNT 1-94
	XM_011659383.2	LOC101208560	5	Splicing factor U2af small subunit B
	XR_969845.2	LOC101208560	5	Splicing factor U2af small subunit B
	XM_004143254.3	LOC101208560	5	Splicing factor U2af small subunit B
	XM_004135036.3	LOC101217010	5	Probable leucine-rich repeat receptor-like protein kinase At1g68400
	XM_004143637.3	LOC101223186	5	Probable membrane-associated kinase regulator 4
	XM_004153461.3	LOC101214844	5	Vacuolar protein 8
	XM_004150357.3	LOC101216599	5	Protein SIEVE ELEMENT OCCLUSION B
	XM_004141615.3	LOC101214072	5	NADP-dependent malic enzyme
	XM_004143259.3	LOC101209779	5	Protein BUD31 homolog 2
	XM_011656972.2	LOC101203154	5	rRNA-processing protein UTP23 homolog
	XM_004143718.3	LOC101203154	5	rRNA-processing protein UTP23 homolog
	XM_031886338.1	LOC101203154	5	rRNA-processing protein UTP23 homolog
	XM_011656971.2	LOC101203154	5	rRNA-processing protein UTP23 homolog
	XM_011656974.2	LOC101203154	5	rRNA-processing protein UTP23 homolog
	XM_031886336.1	LOC101203154	5	rRNA-processing protein UTP23 homolog
	XM_031886337.1	LOC101203154	5	rRNA-processing protein UTP23 homolog
	XM_031886335.1	LOC101203154	5	rRNA-processing protein UTP23 homolog
	XR_004215901.1	LOC101218250	5	Trihelix transcription factor GT-3a
	XR_004215900.1	LOC101218250	5	Trihelix transcription factor GT-3a
	XM_004138009.3	LOC101216223	5	Nucleolar protein 56
	XM_031883857.1	LOC101218250	5	Trihelix transcription factor GT-3a
	XM_011655398.2	LOC101218250	5	Trihelix transcription factor GT-3a
	XM_031883858.1	LOC101218250	5	Trihelix transcription factor GT-3a
	XM_004138035.3	LOC101222309	5	Plant intracellular Ras-group-related LRR protein 9
	XM_011660749.2	LOC101217426	5	Ent-kaur-16-ene synthase, chloroplastic
	XM_004139796.3	LOC101217426	5	Ent-kaur-16-ene synthase, chloroplastic
	XM_011652514.2	LOC105434823	5	Replication factor C subunit 3
	XM_004138009.3	LOC101216223	5	Nucleolar protein 56
novel_mir_46	XM_004141686.3	LOC101212388	2.5	Pectinesterase 3
	XM_031881463.1	LOC101205907	4	NA
	XM_031881464.1	LOC101205907	4	NA
	XM_031880668.1	LOC101205537	4.5	Cytochrome P450 CYP73A100
	XM_011650668.2	LOC105434566	4.5	Cytochrome P450 CYP73A100
	XM_004153221.3	LOC101204996	4.5	Structure-specific endonuclease subunit SLX1
	XM_011657443.2	LOC105435580	4.5	NA
	XM_031887653.1	LOC101216329	4.5	Aspartic proteinase
	XM_011654301.2	LOC101216329	4.5	Aspartic proteinase
	XM_004146121.3	LOC101223202	4.5	Protein GRIP
	XM_011651962.2	LOC101223202	4.5	Protein GRIP
	XM_011653686.2	LOC101222935	4.5	Transcriptional activator DEMETER
	XM_004147326.3	LOC101220929	5	Probable pectinesterase/pectinesterase inhibitor 51
	XM_031884495.1	LOC101222830	5	F-box/WD-40 repeat-containing protein At5g21040
	XM_031883692.1	LOC101207339	5	NA
	XM_004142159.3	LOC101207339	5	NA
	XM_031882119.1	LOC101216506	5	NA
	XM_011652811.2	LOC101216506	5	NA
	XM_031882118.1	LOC101216506	5	NA
	XM_031881276.1	LOC101209126	5	ATP-citrate synthase alpha chain protein 1
	XM_004142925.3	LOC101209126	5	ATP-citrate synthase alpha chain protein 1
	XM_031886323.1	LOC101202858	5	Protein DEFECTIVE IN MERISTEM SILENCING 3
	XM_004145884.3	LOC101202858	5	Protein DEFECTIVE IN MERISTEM SILENCING 3
	XM_031882965.1	LOC101218753	5	Probable E3 ubiquitin-protein ligase HIP1
	XM_011654228.2	LOC101218753	5	Probable E3 ubiquitin-protein ligase HIP1
	XM_031882967.1	LOC101218753	5	Probable E3 ubiquitin-protein ligase HIP1
	XM_031882964.1	LOC101218753	5	Probable E3 ubiquitin-protein ligase HIP1
	XM_031882966.1	LOC101218753	5	Probable E3 ubiquitin-protein ligase HIP1
	XM_004136263.3	LOC101218753	5	Probable E3 ubiquitin-protein ligase HIP1
	XM_011650899.2	LOC101214647	5	Transcription factor HHO5
	XM_004147972.3	LOC101222186	5	Putative pentatricopeptide repeat-containing protein At2g01510
	XM_031881053.1	LOC101214329	5	DNA-directed RNA polymerase 3, chloroplastic
	XM_011651825.2	LOC101204747	5	Cytochrome P450 CYP73A100
	XM_004143306.3	LOC101221630	5	Serine/threonine-protein kinase-like protein CCR1
	XM_004150123.3	LOC101214832	5	Probable methyltransferase PMT14
	XM_031886894.1	LOC101210179	5	Nuclear pore complex protein NUP1
	XM_011658276.2	LOC101210179	5	Nuclear pore complex protein NUP1
	XM_004144518.3	LOC101218471	5	Protein FAR1-RELATED SEQUENCE 5
	XM_011660342.2	LOC101218471	5	Protein FAR1-RELATED SEQUENCE 5
	XM_004141091.3	LOC101205260	5	T-complex protein 1 subunit theta
	XR_004217485.1	LOC101204217	5	Adenylyl-sulfate kinase, chloroplastic
	XM_004141817.3	LOC101204217	5	Adenylyl-sulfate kinase, chloroplastic
	XM_031885335.1	LOC101217665	5	U-box domain-containing protein 35
	XM_011656544.2	LOC101217665	5	U-box domain-containing protein 35
	XM_011656545.2	LOC101217665	5	U-box domain-containing protein 35
	XM_011656546.2	LOC101217665	5	U-box domain-containing protein 35
novel_mir_55	XM_004145761.1	LOC101211019	4.5	Expansin-A23
novel_mir_65	XM_004140324.3	LOC101211892	1.5	Sulfate transporter 2.1
	XM_004149112.3	LOC101213063	2	Low affinity sulfate transporter 3
	XM_031883754.1	LOC116403192	2	Low affinity sulfate transporter 3
	XM_004150518.3	LOC101218495	3	ATP sulfurylase 1, chloroplastic
	XM_004134065.3	LOC101221111	3	ATP sulfurylase 1, chloroplastic
	XM_011658933.2	LOC105435834	4	NA
	XM_011658932.2	LOC105435834	4	NA
	XM_031887853.1	LOC105435834	4	NA
	XM_011655620.2	LOC101211680	4.5	rRNA biogenesis protein RRP5
	XM_004134427.3	LOC101208047	4.5	Ethylene-responsive transcription factor ERF086
	XM_031884623.1	LOC101219639	4.5	NA
	XM_031881122.1	LOC101218346	5	Protein CHROMATIN REMODELING 20
	XM_011650718.2	LOC101218346	5	Protein CHROMATIN REMODELING 20
	XM_031881121.1	LOC101218346	5	Protein CHROMATIN REMODELING 20
	XM_031881120.1	LOC101218346	5	Protein CHROMATIN REMODELING 20
	XM_011650716.2	LOC101218346	5	Protein CHROMATIN REMODELING 20
	XM_011650715.2	LOC101218346	5	Protein CHROMATIN REMODELING 20
	XM_004151826.3	LOC101212677	5	Uclacyanin 1
	XM_011656053.1	LOC105435357	5	NA
	XM_004137921.3	LOC101213656	5	NA
	XM_004148148.3	LOC101206710	5	Probable inactive receptor-like protein kinase At3g56050
	XM_031886095.1	LOC101206710	5	Probable inactive receptor-like protein kinase At3g56050
	XM_011660659.2	LOC101222795	5	Ribosome biogenesis protein BMS1 homolog
	XM_011652973.2	LOC101220861	5	Nucleolar complex protein 2 homolog
	XM_011652972.2	LOC101220861	5	Nucleolar complex protein 2 homolog
	XM_004146734.3	LOC101215617	5	Small RNA degrading nuclease 5
	XM_004140129.3	LOC101222392	5	Nuclear pore complex protein NUP96
	XM_004136287.3	LOC101203788	5	Polyadenylate-binding protein-interacting protein 5
	XM_004147866.3	LOC101215471	5	Rop guanine nucleotide exchange factor 7
	XM_004147688.3	LOC101211530	5	Gamma aminobutyrate transaminase 1, mitochondrial
	XR_004216101.1	LOC101211530	5	Gamma aminobutyrate transaminase 1, mitochondrial
	XR_004216100.1	LOC101211530	5	Gamma aminobutyrate transaminase 1, mitochondrial
	XM_004141432.3	LOC101208708	5	E3 ubiquitin-protein ligase RING1
	XM_004146014.3	LOC101216333	5	Anthocyanidin 3-O-glucosyltransferase 1
novel_mir_67	XM_004133741.3	LOC101203776	5	3-ketoacyl-CoA synthase 1
novel_mir_70	XM_011652257.2	LOC101206802	4.5	Cytochrome c-type biogenesis ccda-like chloroplastic protein 2
	XM_004149246.3	LOC101206802	4.5	Cytochrome c-type biogenesis ccda-like chloroplastic protein 2
	XM_031882792.1	LOC101206802	4.5	Cytochrome c-type biogenesis ccda-like chloroplastic protein 2
	XM_031882791.1	LOC101206802	4.5	Cytochrome c-type biogenesis ccda-like chloroplastic protein 2
	XM_031887570.1	LOC101215971	4.5	Transcription factor GTE12
	XM_011659966.2	LOC101215971	4.5	Transcription factor GTE12
	XM_011659965.2	LOC101215971	4.5	Transcription factor GTE12
	XM_011653273.2	LOC101220297	4.5	Alpha/beta hydrolase domain-containing protein 17C
	XM_031881873.1	LOC101220297	4.5	Alpha/beta hydrolase domain-containing protein 17C
	XR_969030.2	LOC101220297	4.5	Alpha/beta hydrolase domain-containing protein 17C
	XM_011657691.2	LOC101217061	5	Transcription factor MYB30
	XM_004137706.3	LOC101220893	5	Aldehyde oxidase GLOX
	XM_004149364.3	LOC101218013	5	Calcium-dependent protein kinase 11
	XM_011653037.2	LOC101203579	5	Acetyl-coenzyme A synthetase, chloroplastic/glyoxysomal
novel_mir_78	XM_031886679.1	LOC116404370	5	NA
