# Supplementary material for: Effects of differentially expressed microRNAs induced by rootstocks and silicon on improving chilling tolerance of cucumber seedlings (Cucumis sativus L.)
Source: BMC Genomics. 2023 May 10;24:250. doi: 10.1186/s12864-023-09337-x (PMC10173649; doi:10.1186/s12864-023-09337-x)
Supplement: Supplementary file 5 — Supplementary Material 5 [file 12864_2023_9337_MOESM5_ESM.xlsx]

## Sheet: Sheet1
Additional file 5: Table S5. Primer sequences of miRNAs and target genes used for qRT-PCR.
miRNAs and targets	Forward primers (5` to 3`)	Reverse primers (5` to 3`)
U6 snRNA	GGGGACATCCGATAAAATT	TGTGCGTGTCATCCTTGC
miR390a-5p	CGCGAAGCTCAGGAGGGAT
miR397a	GCGTCATTGAGTGCAGCG
miR408-3p	CGCGATGCACTGCCTCTTC
novel-mir21	GCGCTTGGACTGAAGGGA
novel-mir32	GCGTGGAGAAGCAGGGCA
novel-mir46	GCGCGTCATGCTATCCCTT
actin	CACGGGTATTGTTCTT	TCTTCTTGATGTCCCT
Csa4G308480	CTGTTCCAGTAAGCAAATCGTC	TGATGGGATGGGACATTG
Csa3G215590	CAATGGTGTGTGTTGTGATG	CTGATGGGCTGTAGTTGAATAC
Csa4G166920	TGCTCTTGGAAAGGTGTTC	AACTCAACGGAATCTCGC
Csa005597	GCATCTTTATTTCCTGGTCC	AATGGCTACCCTCAAACG
Csa7G447990	CCCTTTGTTCCACTCTCCTC	CATTGCTCCTTCACTTCTCG
Csa3G523580	TGGGCTTAGAACAAACCG	TGGAGATGGGTCTGTAATAGG
